# Supplementary material for: Dynamics of Gene Co-expression Networks in Time-Series Data: A Case Study in Drosophila melanogaster Embryogenesis
Source: Front Genet. 2020 May 26;11:517. doi: 10.3389/fgene.2020.00517 (PMC7264403; doi:10.3389/fgene.2020.00517)
Supplement: Supplementary file 1 [file Data_Sheet_1.ZIP]

Archive with 3 entries (3 files):
- SupplementaryFile2_bcd.gif
- SupplementaryFile3_Tusp.gif
- SupplementaryFile1_figuresAndTables.docx
